# Supplementary material for: Predictors of Vitamin D Status in Religious and Intermittent Fasting: A Comparative Study in Orthodox Nuns and Women from the General Population
Source: Nutrients. 2025 May 13;17(10):1656. doi: 10.3390/nu17101656 (PMC12114524; doi:10.3390/nu17101656)
Supplement: Supplementary file 1 [file nutrients-17-01656-s001.zip]

Archive with 1 entries (1 files):
- nutrients-3634321-supplementary.pdf
